# Supplementary material for: An Environmentally Relevant Mixture of Perfluorooctanesulfonic Acid and Perfluorohexanesulfonic Acid Does Not Conform to Additivity in Northern Leopard Frogs Exposed Through Metamorphosis
Source: Environ Toxicol Chem. 2022 Nov 2;41(12):3007–16. doi: 10.1002/etc.5486 (PMC9828449; doi:10.1002/etc.5486)
Supplement: Supplementary file 2 — Supporting file. [file ETC-41-3007-s001.xlsx]

## Sheet: Sheet1
A										B									C										D
	Day 31										At Metamorphic Climax (GS 42)									Across Metamorphosis (GS 42 - GS 46)										Non-Metamorphed Tadpoles at Day 115
		Statistical Test	Source of Variation	Post-hoc Test	Comparison	DF	F	t	P			Statistical Test	Source of Variation	Comparison	DF	F	t	P			Statistical Test	Source of Variation	Post-hoc Test	Comparison	DF	F	t	P			Statistical Test	Source of Variation	DF	F	P
	Survival	One Way ANOVA	Chemical Treatment			5	1.155		0.371		Survival to metamorphosis	One Way ANOVA	Chemical Treatment		5	1.415		0.266		Survival through metamorphosis	One Way ANOVA	Chemical Treatment			5	0.458		0.802		Proportion < GS 42	One Way ANOVA	Chemical Treatment	5	0.465	0.797
		Paired t-test			PFOS & PFHXs Additivity	3		-3.062	0.0549			Paired t-test		PFOS & PFHXs Additivity	3		2.828	0.0663			Paired t-test			PFOS & PFHXs Additivity	3		0.726	0.52		Gosner Stage	One Way ANOVA	Chemical Treatment	5	1.418	0.265
	Gosner Stage	One Way ANOVA	Chemical Treatment			5	1.48		0.245		Time to metamorphosis	One Way ANOVA	Chemical Treatment		5	1.555		0.223		Length of metamorphosis	One Way ANOVA	Chemical Treatment			5	4.528		0.008
		Paired t-test			PFOS & PFHXs Additivity	3		-4.079e-16	1			Paired t-test		PFOS & PFHXs Additivity	3		4.4	0.0218					Dunnett's	Control vs. PFOS 0.5 ppb			0.965	0.797
	SVL	One Way ANOVA	Chemical Treatment			5	1.678		0.191		SVL at metamorphosis	One Way ANOVA	Chemical Treatment		5	1.939		0.138					Dunnett's	Control vs. PFHxS 0.5 ppb			1.626	0.375
		Paired t-test			PFOS & PFHXs Additivity	3		-1.054	0.369			Paired t-test		PFOS & PFHXs Additivity	3		1.036	0.376					Dunnett's	Control vs. PFOS 1 ppb			0.392	0.994
	Mass	One Way ANOVA	Chemical Treatment			5	1.102		0.394		Mass at metamorphosis	One Way ANOVA	Chemical Treatment		5	1.13		0.38					Dunnett's	Control vs. PFHxS 1 ppb			2.993	0.031
		Paired t-test			PFOS & PFHXs Additivity	3		0.959	0.408			Paired t-test		PFOS & PFHXs Additivity	3		0.818	0.473					Dunnett's	Control vs. Mixture			0.168	1
	SMI	One Way ANOVA	Chemical Treatment			5	2.944		0.041		SMI at metamorphosis	One Way ANOVA	Chemical Treatment		5	1.277		0.337					Holm-Sidak	PFOS 0.5 ppb vs. 1 ppb				0.632
				Dunnett's	Control vs. PFOS 0.5 ppb			2.151	0.16			Paired t-test		PFOS & PFHXs Additivity	3		-8.135	0.00388					Holm-Sidak	PFHxS 0.5 ppb vs. 1 ppb			4.242	0.005
				Dunnett's	Control vs. PFHxS 0.5 ppb			3.761	0.006														Holm-Sidak	PFOS vs. PFHxS at 0.5 ppb			2.948	0.026
				Dunnett's	Control vs. PFOS 1 ppb			2.438	0.094														Holm-Sidak	PFOS vs. PFHxS at 1 ppb				0.093
				Dunnett's	Control vs. PFHxS 1 ppb			2.395	0.102												Paired t-test			PFOS & PFHXs Additivity	3		1.303	0.284
				Dunnett's	Control vs. Mixture			2.164	0.156											Change in SVL	One Way ANOVA	Chemical Treatment			5		1.678	0.191
				Holm-Sidak	PFOS 0.5 ppb vs. 1 ppb				0.78												Paired t-test			PFOS & PFHXs Additivity	3		-2.07	0.13
				Holm-Sidak	PFHxS 0.5 ppb vs. 1 ppb				0.184											Change in Mass	One Way ANOVA	Chemical Treatment			5	2.11		0.111
				Holm-Sidak	PFOS vs. PFHxS at 0.5 ppb				0.137												Paired t-test			PFOS & PFHXs Additivity	3		-2.962	0.0595
				Holm-Sidak	PFOS vs. PFHxS at 1 ppb				0.966											Change in SMI	One Way ANOVA	Chemical Treatment			5	0.388		0.851
		Paired t-test			PFOS & PFHXs Additivity	3		7.783	0.00441												Paired t-test			PFOS & PFHXs Additivity	3		2.989	0.0582
	Body Burden	One Way ANOVA	PFOS Exposure Concentration			3	10.037		0.001											Body Burden	One Way ANOVA	PFOS Exposure Concentration			3	21.648		< 0.001
				Dunnett's	Control vs. PFOS 0.5 ppb			2.055	0.147														Dunnett's	Control vs. PFOS 0.5 ppb			3.51	0.011
				Dunnett's	Control vs. PFOS 1 ppb			4.942	< 0.001														Dunnett's	Control vs. PFOS 1 ppb			8.035	< 0.001
				Dunnett's	Control vs. Mixture			4.24	0.003														Dunnett's	Control vs. Mixture			3.995	0.005
		One Way ANOVA	PFHxS Exposure Concentration			3	33.635		< 0.001														Holm-Sidak	PFOS 0.5 ppb vs. 1 ppb			3.919	0.011
				Dunnett's	Control vs. PFHxS 0.5 ppb			6.767	< 0.001												One Way ANOVA	PFHxS Exposure Concentration			3	3.547		0.051
				Dunnett's	Control vs. PFHxS 1 ppb			8.687	< 0.001														Dunnett's	Control vs. PFHxS 0.5 ppb			5.662	0.063
				Dunnett's	Control vs. Mixture			1.725	0.249														Dunnett's	Control vs. PFHxS 1 ppb			2.564	0.042
		Paired t-test			PFOS & PFHXs Additivity	3		1.627	0.202														Dunnett's	Control vs. Mixture			2.899	0.14
																							Holm-Sidak	PFHxS 0.5 ppb vs. 1 ppb			2.073	0.21
																					Paired t-test			PFOS & PFHXs Additivity	3		0.946	0.414
																				BCF	One Way ANOVA	PFOS Exposure Concentration			2	1.802		0.22
																					One Way ANOVA	PFHxS Exposure Concentration			2	0.367		0.704
																				Total Survival Throughout Exposure Period	One Way ANOVA	Chemical Treatment			5	0.273		0.922
																					Paired t-test			PFOS & PFHXs Additivity	3		-1.231	0.306
